# Supplementary material for: Intermittent Proton Pump Inhibitor Therapy in Low-Risk Non-Variceal Upper Gastrointestinal Bleeding May Be Significantly Cost-Saving
Source: Medicines (Basel). 2023 Jul 20;10(7):44. doi: 10.3390/medicines10070044 (PMC10384205; doi:10.3390/medicines10070044)
Supplement: Supplementary file 1 [file medicines-10-00044-s001.zip]

Archive with 1 entries (1 files):
- medicines-2463278-supplementary.pdf
